# Supplementary material for: Distinct roles of temporal and frontoparietal cortex in representing actions across vision and language
Source: Nat Commun. 2019 Jan 17;10:289. doi: 10.1038/s41467-018-08084-y (PMC6336825; doi:10.1038/s41467-018-08084-y)
Supplement: Supplementary file 3 — Source Data file [file 41467_2018_8084_MOESM3_ESM.xlsx]

## Sheet: Figure 2
Figure 2d	Classification ROI analysis
		within-video				within-sentence				crossmodal
	ID	LPTC	IPS	PMC	IFG	LPTC	IPS	PMC	IFG	LPTC	IPS	PMC	IFG
	1	31.321	30.7962	23.8416	28.3134	20.8363	20.2098	15.5262	21.8536	17.532	12.4024	14.7773	11.5942
	2	22.3855	18.3904	14.3813	19.0325	17.2496	17.4615	10.951	13.4033	16.2354	10.1027	10.9802	13.0073
	3	24.2987	20.9461	20.8917	19.5933	23.5795	17.5457	14.6552	15.2626	14.6371	13.9658	12.7816	15.1973
	4	20.8984	31.494	17.403	18.4247	17.9155	16.4426	12.5988	17.8981	15.0546	14.5762	11.2832	13.2213
	5	16.9389	17.4615	17.9598	14.208	15.1056	15.0514	16.4377	17.3202	14.5819	12.866	13.3351	12.7504
	6	24.7914	29.9358	24.3714	17.0848	15.8292	17.2132	12.5359	15.0813	13.3967	12.0976	11.1912	11.9713
	7	23.7305	40.9289	21.2823	19.6233	21.1337	17.5471	21.7358	25.1969	14.8349	13.0394	13.5192	12.8339
	8	20.1483	23.6259	22.755	20.8733	15.7449	14.8844	14.8752	14.9743	13.4988	13.8977	11.7996	12.5771
	9	29.5099	27.9024	19.7602	18.6259	19.2694	18.8955	14.5474	15.5351	14.0581	9.34932	14.195	13.247
	10	19.9352	15.8519	16.5634	10.5522	15.119	18.7842	14.9246	15.8519	13.0526	11.7872	11.9388	12.9495
	11	26.5403	24.0068	20.2227	14.6019	11.8031	11.143	10.2999	12.0676	11.4946	9.95291	12.7918	10.3767
	12	19.6289	19.0882	17.6275	15.3168	12.1804	12.5428	16.4916	12.4315	13.2435	9.46704	10.0193	12.0184
	13	20.1438	19.9015	16.6173	13.6858	9.84996	10.1455	9.70277	9.90582	15.2055	12.0826	12.839	11.7573
	14	19.913	28.2149	17.879	22.8382	10.8398	11.1344	9.70726	9.87586	12.5932	13.1914	12.2665	11.1622
	15	25.728	35.8005	31.0075	26.2029	20.7653	16.3399	21.0578	22.256	16.6104	11.2008	12.6953	10.3746
	16	23.1135	21.2971	21.7717	17.0291	17.3739	17.7098	11.2922	14.9829	12.9239	14.5291	12.4708	12.8039
	17	29.541	23.8656	14.6282	14.0839	19.1051	22.1019	15.4454	14.4392	16.748	12.2753	13.6562	13.1785
	18	17.1475	19.5933	13.9952	15.5822	20.5123	17.3759	19.4864	17.6755	11.7765	9.94221	10.7714	13.1956
	19	19.0297	19.9443	14.0041	13.2192	12.1404	14.0539	12.9221	14.6019	13.3123	10.2611	10.3785	9.23159
	20	22.6873	21.1515	17.0977	20.9932	22.5098	20.7705	23.662	23.0479	16.7747	11.0231	12.1812	14.8288
	21	17.5826	25.9846	17.641	14.4435	16.5261	18.8271	13.6629	12.958	10.7311	14.8266	11.7569	13.7051

## Sheet: Figure 3
Figure 3b	multiple regression RSA, LPTC cluster
	ID	Person-dir.	Object-dir.	Action semantics	Object semantics	Errors	RT	Unusualness
	1	0.536587	0.21075	0.172632	-0.102764	-0.202591	-0.0697501	0.0258329
	2	0.0844654	0.251658	-0.010534	0.32775	0.316302	-0.568335	-0.231602
	3	0.671756	0.363494	0.100924	-0.10068	0.276904	-0.123888	-0.0138104
	4	0.410636	0.637193	0.0841419	-0.0619369	0.447697	0.0160341	-0.154042
	5	-0.256787	0.197515	0.154692	0.154872	0.269378	-0.432328	-0.363122
	6	0.168168	0.181594	0.202496	0.125919	0.0819817	-0.0884861	-0.0760742
	7	0.670998	0.449709	0.271684	-0.508601	-0.0307597	0.0926221	-0.0909226
	8	0.753996	0.284363	0.163665	-0.0350715	0.215589	-0.201203	0.0825319
	9	0.365629	-0.199521	0.0242728	0.309154	-0.27617	-0.0162579	0.700241
	10	-0.173896	0.292623	0.0257397	-0.187935	0.200165	-0.167006	-0.0031789
	11	0.369443	0.386186	0.152654	0.249033	0.114728	0.106701	0.0214214
	12	0.462805	0.643032	0.335136	-0.393453	0.381696	-0.498659	-0.464605
	13	-0.207138	0.474164	0.182637	0.175749	0.328469	-0.0426449	-0.133406
	14	0.17111	0.492146	0.222154	-0.129257	0.0993441	-0.24708	0.0990887
	15	0.0709797	-0.405235	0.116988	0.371286	-0.36614	-0.296025	0.226528
	16	0.136305	0.153346	0.358508	0.145212	0.0373374	-0.043396	-0.0480912
	17	0.494353	0.628488	0.212263	0.0894697	0.223232	0.0402735	-0.228063
	18	0.332771	0.39449	0.28186	-0.372594	0.0946872	0.100998	0.238578
	19	0.124003	0.228418	0.0893285	-0.180177	-0.485831	-0.0757923	-0.00096722
	20	0.448517	-0.245237	0.0229636	0.0225857	0.1019	0.0272854	0.384031
	21	-0.0303203	-0.212214	0.0306774	0.308983	-0.336715	-0.0245575	0.186396
Figure 3c	RSA, behavioral vs. categorical models, LPTC cluster
	ID	Object-dir. (rating)	Object-dir. (categorical)	Person-dir. (rating)	Person-dir. (categorical)
	1	0.198413	0.137566	0.375661	0.269841
	2	0.275132	0.113757	0.224868	0.10582
	3	0.224868	0.0952381	0.444444	0.26455
	4	0.293651	0.232804	0.253968	0.111111
	5	-0.0291005	0.010582	-0.0952381	-0.0582011
	6	0.256614	0.10582	0.169312	0.015873
	7	0.153439	-0.010582	0.272487	0.0978836
	8	0.301587	0.111111	0.558201	0.357143
	9	0.201058	0.108466	0.351852	0.306878
	10	0.0132275	0.031746	-0.10582	-0.10582
	11	0.322751	0.256614	0.256614	0.256614
	12	0.116402	0.0396825	0.230159	0.0608466
	13	0.224868	0.243386	-0.0846561	-0.190476
	14	0.198413	0.222222	0.137566	0.10582
	15	0.00793651	-0.015873	0.190476	0.195767
	16	0.119048	0.121693	0.0952381	0.010582
	17	0.354497	0.275132	0.351852	0.203704
	18	0.119048	0.121693	0.100529	0.0793651
	19	0.18254	0.179894	0.0740741	0.00529101
	20	-0.0502646	-0.0793651	0.280423	0.174603
	21	0.174603	0.0873016	0.113757	-0.010582
Figure 3d	path-of-ROI RSA
	Path-of-ROI analysis (Fig 3d): Object-directedness
	ID	ROI1	ROI2	ROI3	ROI4	ROI5	ROI6	ROI7	ROI8	ROI9	ROI10	ROI11	ROI12	ROI13	ROI14	ROI15	ROI16
	1	0.0048666	0.0255553	0.0655414	0.0880848	0.121123	0.149895	0.173101	0.205754	0.214214	0.214337	0.226308	0.235757	0.260312	0.262029	0.254639	0.245078
	2	0.198615	0.21716	0.230386	0.250631	0.276792	0.292198	0.314444	0.31459	0.312354	0.272306	0.235349	0.189095	0.137076	0.0800107	0.0347424	-0.0118115
	3	0.0638797	0.119077	0.210222	0.257976	0.295761	0.30402	0.293151	0.238195	0.21791	0.198974	0.129898	0.075091	0.00332154	-0.0600766	-0.107926	-0.135164
	4	0.16387	0.155676	0.139775	0.165583	0.195643	0.244167	0.284762	0.355459	0.365098	0.394035	0.40614	0.433962	0.483382	0.507928	0.528371	0.546997
	5	0.0719429	0.0790279	0.0914771	0.0991902	0.0974908	0.104331	0.0962018	0.102177	0.084466	0.0772735	0.0986519	0.110904	0.137791	0.142935	0.136123	0.132528
	6	-0.0159925	0.0434088	0.109035	0.139361	0.169292	0.192439	0.232972	0.270405	0.281544	0.275746	0.288415	0.291814	0.295776	0.293642	0.266723	0.247127
	7	-0.058795	-0.0470603	-0.0122497	-0.00249308	0.0104637	0.021692	0.0478797	0.0999428	0.129127	0.203085	0.207419	0.22453	0.245593	0.249344	0.249141	0.252371
	8	0.201481	0.199889	0.204863	0.213913	0.214005	0.220312	0.227753	0.253216	0.255467	0.283599	0.267063	0.267028	0.273538	0.259437	0.24363	0.239931
	9	0.0477202	0.0632813	0.102589	0.0948493	0.105014	0.114157	0.148369	0.201988	0.204439	0.174111	0.202948	0.205409	0.25469	0.305208	0.323841	0.425766
	10	0.0610307	0.0635947	0.0574807	0.0523672	0.0471443	0.0457691	0.0296246	0.0202514	0.00228188	-0.0178386	-0.00636457	0.00167901	0.0476724	0.0915598	0.13698	0.186599
	11	0.186903	0.221002	0.289226	0.304635	0.331034	0.335803	0.351918	0.338775	0.346344	0.32237	0.282632	0.23981	0.197082	0.152997	0.115522	0.0814401
	12	-0.0534379	-0.00166828	0.0879157	0.129396	0.175774	0.198573	0.221995	0.221144	0.241304	0.214234	0.210052	0.172007	0.124842	0.0827325	0.0365925	0.00821629
	13	0.319254	0.300756	0.306195	0.304305	0.305345	0.290154	0.273377	0.245269	0.234826	0.220581	0.201489	0.204568	0.240401	0.262884	0.290728	0.302477
	14	0.141123	0.167722	0.210867	0.235949	0.254718	0.253393	0.250545	0.224696	0.221475	0.219874	0.192243	0.193908	0.196257	0.187822	0.197432	0.165318
	15	0.00120584	-0.0108332	0.00515629	0.00466936	0.02544	0.0217852	0.0491046	0.0509491	0.0757931	0.0786023	0.0453159	0.000433318	-0.0577575	-0.0939856	-0.117626	-0.0975008
	16	0.185825	0.174563	0.163783	0.152642	0.141956	0.128953	0.101332	0.0731731	0.0528257	0.0380683	0.0483899	0.0601687	0.0805937	0.098204	0.114592	0.11915
	17	0.184395	0.204068	0.233087	0.246578	0.275634	0.308383	0.352191	0.405757	0.430809	0.445861	0.457449	0.458526	0.454048	0.435625	0.418281	0.370284
	18	0.10163	0.112301	0.100065	0.097847	0.0979453	0.0978229	0.112346	0.125186	0.132817	0.146163	0.118848	0.10709	0.101027	0.0987193	0.096388	0.11974
	19	0.178061	0.166826	0.149779	0.127672	0.121482	0.104022	0.0948852	0.0908224	0.108502	0.102247	0.0917333	0.0685807	0.0306094	-0.0231567	-0.0728857	-0.107726
	20	0.0431141	0.0255425	0.0227546	0.0254917	0.0307966	0.0262557	0.0107782	-0.0218104	-0.0391614	-0.0660226	-0.0836458	-0.108782	-0.146509	-0.170019	-0.189716	-0.191062
	21	0.159799	0.167559	0.146078	0.140726	0.127011	0.115827	0.103701	0.0922383	0.0883491	0.0880404	0.0722703	0.0640203	0.051005	0.0310093	0.022692	0.00640357
	Path-of-ROI analysis (Fig 3d): Person-directedness
	ID	ROI1	ROI2	ROI3	ROI4	ROI5	ROI6	ROI7	ROI8	ROI9	ROI10	ROI11	ROI12	ROI13	ROI14	ROI15	ROI16
	1	0.226692	0.247972	0.304749	0.32676	0.35174	0.366311	0.368102	0.352466	0.326704	0.251742	0.2352	0.198998	0.190458	0.176535	0.144633	0.168702
	2	0.0485037	0.0636305	0.096591	0.127006	0.168496	0.204013	0.237466	0.255455	0.267383	0.253204	0.239482	0.211069	0.175832	0.145945	0.120788	0.10667
	3	0.417216	0.477653	0.527061	0.541512	0.522523	0.490549	0.444293	0.361925	0.339456	0.3136	0.248494	0.220755	0.196718	0.171285	0.162399	0.148878
	4	0.0558171	0.0888944	0.162211	0.199315	0.237996	0.263322	0.280131	0.289934	0.285588	0.272785	0.238387	0.203411	0.155837	0.107764	0.0587065	0.0376844
	5	0.075661	0.0534447	0.0280976	-0.011663	-0.0422827	-0.0694749	-0.0910884	-0.111134	-0.117812	-0.127355	-0.127175	-0.129884	-0.130593	-0.127307	-0.129573	-0.126756
	6	0.0965096	0.108421	0.130325	0.153994	0.167463	0.180263	0.189077	0.193294	0.178759	0.154697	0.138992	0.145508	0.164431	0.168623	0.180727	0.169772
	7	0.0828122	0.103317	0.137676	0.154202	0.181707	0.206865	0.233029	0.26718	0.293744	0.30879	0.316491	0.303392	0.259687	0.203253	0.138259	0.0620953
	8	0.532693	0.564617	0.593778	0.610905	0.599955	0.583817	0.558771	0.506596	0.485491	0.443283	0.392537	0.347224	0.284212	0.217986	0.152294	0.119237
	9	0.256844	0.241497	0.236408	0.2391	0.24512	0.260317	0.261127	0.265943	0.254277	0.247017	0.244685	0.242129	0.253633	0.25396	0.262527	0.275869
	10	-0.0100508	-0.0154821	-0.0665653	-0.0875123	-0.107328	-0.111889	-0.116614	-0.128216	-0.127291	-0.12369	-0.105558	-0.0978703	-0.0836893	-0.0673166	-0.0588615	-0.0367068
	11	0.33989	0.350041	0.359646	0.353273	0.345338	0.32753	0.314363	0.280182	0.28726	0.279961	0.253366	0.222811	0.158152	0.112434	0.0909523	0.0367588
	12	0.0996488	0.143039	0.176753	0.196917	0.211082	0.227311	0.247812	0.274742	0.306252	0.308221	0.330014	0.325902	0.32496	0.321504	0.304417	0.303698
	13	0.0343068	0.0370986	0.0362246	0.0270489	0.000172378	-0.0311176	-0.0762227	-0.128535	-0.166405	-0.205158	-0.23082	-0.233873	-0.234904	-0.232661	-0.215801	-0.21716
	14	0.0346839	0.0457699	0.055574	0.0641742	0.0780685	0.0781166	0.0893558	0.0839088	0.10458	0.111525	0.0850389	0.0587134	0.0282263	0.00750049	0.015012	0.00718514
	15	0.0536787	0.0403662	0.0403769	0.0702121	0.129859	0.186912	0.237838	0.29009	0.293602	0.245473	0.244911	0.202986	0.170767	0.131228	0.0727474	0.0632686
	16	0.0774485	0.102881	0.137319	0.14598	0.143471	0.127951	0.107133	0.076136	0.0608124	0.0455905	0.0491038	0.050102	0.0334089	0.0200721	0.0281627	-0.0123828
	17	0.126508	0.16418	0.240906	0.277445	0.316674	0.349666	0.368015	0.381066	0.359281	0.298716	0.300446	0.286521	0.290207	0.258113	0.212711	0.173157
	18	0.114331	0.11695	0.111221	0.114661	0.109382	0.111061	0.1073	0.105226	0.0881794	0.0787454	0.0829362	0.0900934	0.103627	0.110327	0.110433	0.124115
	19	0.197973	0.178647	0.14719	0.133792	0.113876	0.111472	0.0995138	0.0839541	0.0401611	-0.00627849	-0.000586198	-0.00445422	0.0140193	0.02426	0.0282294	0.05409
	20	0.370414	0.350999	0.332721	0.312909	0.297623	0.276429	0.258949	0.242623	0.243399	0.231354	0.236417	0.229112	0.23644	0.245245	0.249447	0.260726
	21	0.158063	0.166524	0.180333	0.163349	0.146106	0.107291	0.0865241	0.0615991	0.089187	0.128942	0.145109	0.139062	0.102484	0.0791388	0.0550374	0.0327848

## Sheet: Suppl Figure 2
Supplementary Figure 2B	correlation crossmodal decoding accuacies with behavioral measures
	neural data					rating data
	ID	LPTC (upper panel)	pSTS (middle panel)	pMTG (lower panel)		ID	verbalization	visual imagery	verbal-sent corresp	imagery-vid corresp
	1	18.9214	21.1184	21.9866		1	6	1	6	1
	2	14.178	14.9465	14.1741		2	5	5	2	5
	3	16.5	17.5395	17.4554		3	5	1	6	1
	4	14.7156	15.2549	15.3739		4	1	4	5	4
	5	16.192	17.6398	17.606		5	3	6	6	6
	6	16.6394	18.2977	18.8616		6	3	6	4	5
	7	15.6523	16.7558	16.4342		7	5	3	5	3
	8	17.2232	18.2155	19.5592		8	3	3	3	2
	9	15.5935	16.6324	16.8248		9	1	2	1	1
	10	15.4696	15.8512	16.4342		10	3	2	5	4
	11	14.0604	15.9745	17.4386		11	2	2	2	5
	12	14.2473	15.7072	14.8717		12	1	3	1	5
	13	15.9211	16.7763	17.048		13	6	5	2	3
	14	15.0853	16.7558	16.5737		14	4	2	6	2
	15	15.6607	17.023	16.7411		15	3	4	5	5
	16	15.6943	16.6735	17.1596		16	5	4	6	1
	17	17.9498	18.236	17.2154		17	1	2	2	2
	18	14.6883	15.3577	15.2344		18	6	3	6	3
	19	13.6026	14.0625	13.4208		19	4	5	6	3
	20	14.8879	14.0008	13.1417		20	2	4	2	6
	21	12.5462	12.9934	13.6719		21	1	4	5	4

## Sheet: Suppl Figure 3
Supplementary Figure 3A, left
	multiple regression RSA, LPTC cluster, thresholded at p = 0.0001 (149 voxels)
	ID	Person-dir.	Object-dir.	Action semantics	Object semantics	Errors	RT	Unusualness
	1	0.589455	0.207027	0.211266	-0.177358	-0.190104	-0.104212	-0.00115442
	2	0.132085	0.240639	-0.0650489	0.320498	0.223634	-0.545348	-0.0759288
	3	0.642336	0.432292	0.0549572	-0.0582907	0.299218	-0.117241	-0.0386664
	4	0.447355	0.539143	0.0552296	-0.0484232	0.380508	0.0274259	-0.0946993
	5	-0.359032	0.061632	0.153654	0.326492	0.258956	-0.406449	-0.339908
	6	0.165614	0.143291	0.225107	0.148531	0.0151489	-0.0519307	0.00580432
	7	0.729273	0.450442	0.248859	-0.532207	0.0428524	0.154678	-0.118611
	8	0.755247	0.248226	0.191454	-0.00986682	0.214485	-0.139586	0.12519
	9	0.233497	-0.248912	0.0405786	0.438221	-0.250644	0.000251758	0.669558
	10	-0.199824	0.134295	0.0195989	-0.0418153	0.252252	-0.0809679	-0.0731094
	11	0.324974	0.380928	0.107542	0.314623	0.132096	0.121896	-0.0375864
	12	0.503947	0.774414	0.335143	-0.439178	0.405213	-0.476977	-0.563578
	13	-0.151155	0.428969	0.212085	0.163201	0.296221	-0.00105387	-0.0813334
	14	0.27937	0.537632	0.238545	-0.174401	0.117079	-0.218853	0.0601704
	15	0.151588	-0.317991	0.0623212	0.282669	-0.424812	-0.238	0.238586
	16	0.0135247	-0.0450014	0.312832	0.331584	0.0321774	0.0174973	-0.0223082
	17	0.50803	0.549673	0.191335	0.0963539	0.20055	0.0808688	-0.164301
	18	0.297997	0.420464	0.329096	-0.442502	0.0558341	0.0792916	0.240114
	19	-0.0258994	0.177025	0.0844178	-0.113257	-0.49001	-0.108853	-0.0131006
	20	0.39718	-0.205932	0.0115278	-0.00187023	0.0912403	0.0311356	0.446345
	21	-0.114258	-0.243641	0.0326728	0.34754	-0.342233	-0.0256731	0.192493
Supplementary Figure 3A, middle
	multiple regression RSA, pMTG, thresholded at p = 0.00001 (28 voxels)
	ID	Person-dir.	Object-dir.	Action semantics	Object semantics	Errors	RT	Unusualness
	1	0.515057	0.14621	0.245347	-0.0821022	-0.26086	0.0844094	0.120549
	2	0.0632373	0.217855	-0.181479	0.39361	0.293145	-0.465899	-0.131906
	3	0.55343	0.60276	0.0881358	-0.148981	0.334854	-0.129085	-0.141284
	4	0.361736	0.655722	0.0967633	-0.0182121	0.386892	0.0547239	-0.131289
	5	-0.306787	0.167088	0.335638	0.170707	0.20463	-0.271663	-0.253245
	6	0.165132	0.0208111	0.207384	0.251381	-0.0628885	-0.0400221	0.107416
	7	0.61277	0.620197	0.229218	-0.444723	0.0603556	0.0727053	-0.0728909
	8	0.640824	0.307908	0.155427	0.0799256	0.19476	-0.108606	0.174826
	9	0.144162	-0.299085	-0.026702	0.41123	-0.269121	-0.0590136	0.705227
	10	-0.105731	-0.089342	-0.00567798	0.0441848	0.253308	-0.0410686	-0.0828024
	11	0.242352	0.379812	0.0414929	0.321056	0.153313	0.105288	-0.0867579
	12	0.68083	0.663621	0.474836	-0.408824	0.452663	-0.324923	-0.42842
	13	-0.230626	0.401959	0.215233	0.118378	0.31842	0.00285924	-0.111934
	14	0.449172	0.739444	0.334479	-0.517738	0.361131	-0.275754	-0.0676713
	15	0.128421	0.0112854	-0.105171	0.129264	-0.125691	-0.18086	0.128085
	16	-0.0645811	-0.16717	0.381276	0.416173	-0.0468609	0.0460257	0.0537398
	17	0.518808	0.712358	0.222688	-0.118075	0.408424	0.104839	-0.237491
	18	0.260588	0.397182	0.3863	-0.40583	-0.0692763	0.0043134	0.209468
	19	-0.215609	0.228986	0.152415	-0.158666	-0.439892	-0.17962	-0.029164
	20	0.231065	-0.326708	-0.0611154	0.0812134	0.0545638	0.106072	0.548856
	21	-0.038768	-0.139177	0.0828962	0.22506	-0.427632	0.0132368	0.18788
Supplementary Figure 3A, right
	multiple regression RSA, pSTS, thresholded at p = 0.00001 (38 voxels)
	ID	Person-dir.	Object-dir.	Action semantics	Object semantics	Errors	RT	Unusualness
	1	0.559833	0.179051	0.217342	-0.152868	-0.194466	0.0083907	0.086455
	2	0.103935	0.245847	-0.103912	0.318531	0.281331	-0.518806	-0.0608095
	3	0.601709	0.516221	0.0993254	-0.0916649	0.287907	-0.119412	-0.0547295
	4	0.409926	0.616054	0.0785319	-0.0421621	0.379654	0.0100433	-0.0709783
	5	-0.305443	0.169717	0.244472	0.216957	0.269606	-0.289607	-0.320073
	6	0.236464	0.0447042	0.207169	0.202425	-0.0155533	-0.0280479	0.0801827
	7	0.758814	0.493731	0.267818	-0.498793	0.0880921	0.122405	-0.138094
	8	0.722785	0.224877	0.164262	0.0172142	0.127082	-0.142325	0.183733
	9	0.148126	-0.312162	0.0268216	0.498183	-0.254545	-0.0722587	0.661517
	10	-0.130004	0.0657628	0.0345268	-0.0325404	0.237959	-0.0327941	-0.0503976
	11	0.306444	0.404416	0.0910289	0.292323	0.106501	0.0800935	-0.0514691
	12	0.618852	0.810672	0.425964	-0.475067	0.427473	-0.432994	-0.545634
	13	-0.180589	0.514027	0.194773	0.0918983	0.381619	-0.0480648	-0.172539
	14	0.307872	0.582505	0.31156	-0.259262	0.173964	-0.282166	0.0376689
	15	0.0712362	-0.24156	-0.0552559	0.328495	-0.299879	-0.170887	0.203142
	16	0.00369478	-0.00246247	0.316155	0.37234	0.0899031	-0.0562807	-0.164944
	17	0.537976	0.571219	0.164106	0.00489525	0.271951	0.0833647	-0.178409
	18	0.312562	0.372665	0.386624	-0.405935	0.0119742	0.0547425	0.214572
	19	-0.114661	0.186033	0.120753	-0.0994313	-0.484621	-0.149296	0.0482341
	20	0.240958	-0.243682	-0.021065	0.0612969	0.0210499	0.0433295	0.490292
	21	-0.115962	-0.242288	0.035279	0.336372	-0.380565	-0.0194699	0.225334
Supplementary Figure 3B, left
	multiple regression RSA (Supplementary Figure 3B, left)
	ID	Person-dir.	Object-dir.	Errors	RT	Unusualness
	1	0.469247	0.141547	-0.202615	-0.0518157	0.0358885
	2	0.228811	0.469336	0.376177	-0.600516	-0.290415
	3	0.614676	0.296077	0.269328	-0.109477	-0.000581176
	4	0.372645	0.595595	0.445479	0.0259212	-0.146996
	5	-0.209401	0.299477	0.31535	-0.440137	-0.39882
	6	0.196691	0.264064	0.127855	-0.0912813	-0.108898
	7	0.413705	0.110483	-0.0954006	0.154389	-0.0122999
	8	0.717355	0.260157	0.227179	-0.19023	0.0807766
	9	0.497324	0.00561375	-0.215904	-0.0450278	0.64307
	10	-0.259234	0.167694	0.168013	-0.147641	0.0295699
	11	0.45817	0.55068	0.178012	0.0896919	-0.0312225
	12	0.247467	0.379904	0.345527	-0.445087	-0.40997
	13	-0.154288	0.589832	0.381424	-0.0511785	-0.174268
	14	0.0857545	0.405074	0.0998694	-0.224289	0.111488
	15	0.217688	-0.159367	-0.284037	-0.326508	0.153518
	16	0.152898	0.247749	0.104079	-0.0408292	-0.0921333
	17	0.505701	0.686701	0.263399	0.0414554	-0.254772
	18	0.13348	0.145512	0.0565035	0.150085	0.292074
	19	0.0337571	0.108282	-0.509497	-0.0542314	0.0272282
	20	0.455375	-0.230369	0.10865	0.0261652	0.378805
	21	0.100465	-0.00722822	-0.275772	-0.0530142	0.128939
Supplementary Figure 3B, middle
	multiple regression RSA (Supplementary Figure 3B, middle
	ID	Person-dir.	Object-dir.	Action semantics	Object semantics
	1	0.570337	0.284913	0.162836	-0.132911
	2	0.176982	-0.0286588	-0.0433061	0.49569
	3	0.667167	0.235361	0.09944	-0.0246419
	4	0.369461	0.421347	0.0955107	0.0323157
	5	-0.177257	-0.085979	0.128966	0.297963
	6	0.181675	0.112857	0.197907	0.16063
	7	0.662115	0.446663	0.276502	-0.525216
	8	0.764834	0.198178	0.156086	0.0364995
	9	0.352629	0.124871	0.0218029	0.2209
	10	-0.162485	0.190293	0.0194061	-0.120622
	11	0.334803	0.365935	0.163112	0.253232
	12	0.549905	0.274648	0.306915	-0.211948
	13	-0.225352	0.300988	0.187075	0.25487
	14	0.202346	0.448169	0.208567	-0.0741132
	15	0.153494	-0.240129	0.0890956	0.335408
	16	0.143944	0.117296	0.356096	0.16222
	17	0.477406	0.47777	0.218903	0.138961
	18	0.287177	0.449917	0.293197	-0.382621
	19	0.19114	0.400302	0.0715991	-0.264229
	20	0.40706	-0.157638	0.0306225	0.0185888
	21	-0.00152462	-0.0293868	0.0218493	0.236513
Supplementary Figure 3B, right
	multiple regression RSA (Supplementary Figure 3B, right
	ID	Person-dir.	Object-dir.	Action semantics
	1	0.503206	0.209786	0.136472
	2	0.427346	0.251524	0.055018
	3	0.654721	0.221432	0.0945521
	4	0.385783	0.439613	0.101921
	5	-0.0267614	0.0824411	0.188069
	6	0.262806	0.203651	0.22977
	7	0.396838	0.14979	0.172321
	8	0.78327	0.218809	0.163326
	9	0.464202	0.249732	0.0656202
	10	-0.223409	0.122112	-0.0045203
	11	0.462706	0.509072	0.213342
	12	0.442854	0.154847	0.264873
	13	-0.096622	0.445051	0.23763
	14	0.164913	0.406277	0.193866
	15	0.322903	-0.0505434	0.155627
	16	0.225878	0.208989	0.388273
	17	0.547593	0.556316	0.246467
	18	0.0939225	0.233645	0.217301
	19	0.0576825	0.250949	0.0191871
	20	0.416449	-0.147131	0.0343097
	21	0.117934	0.104299	0.0687636
